# Supplementary material for: Structural Basis for the C-Terminal Domain of Mycobacterium tuberculosis Ribosome Maturation Factor RimM to Bind Ribosomal Protein S19
Source: Biomolecules. 2021 Apr 18;11(4):597. doi: 10.3390/biom11040597 (PMC8073977; doi:10.3390/biom11040597)
Supplement: Supplementary file 1 [file biomolecules-11-00597-s001.zip]

Archive with 1 entries (1 files):
- biomolecules-1184587-supplementary.pdf
